# Supplementary material for: Correction: Ecosystem Functions across Trophic Levels Are Linked to Functional and Phylogenetic Diversity
Source: PLoS One. 2019 Jul 18;14(7):e0220213. doi: 10.1371/journal.pone.0220213 (PMC6638964; doi:10.1371/journal.pone.0220213)
Supplement: S1 File — Zooplankton, chlorophyll a, environmental, spatial, trait, and phylogeny data for all ponds and species. (XLS) [file pone.0220213.s005.xls]

## Sheet: Zooplankton counts
Pond	acanthocyclops	alonella	ceriodaphnia	chydorus	daphnia	harpactacoida	microcyclops	sida	simocephalus	tropocyclops	nauplii	individuals per L
	9.75	0	0	3	0.25	107.5	67.13	0	0	51.38	374.13
P02	9.75	0	0	0	63.75	59.75	127.25	0	0	60.75	281.25
P12	2.42	0	0	0	93.16	2.25	84.17	0	0	89	264.67
P13	2.75	0	0	0	75.67	271.58	40.67	0	0	28.67	60.67
P14	0	0	0	0	34.31	2.75	6.44	0	0	6.13	5.69
P20	3.25	0	0	0	0.25	3.17	6.92	0	0	8.08	3
P21	0.83	0	0	0	0	6	0.75	0	0	2.33	2.08
P25	0.42	0.08	0.25	0	0.17	3.67	34.67	0	0	18.25	38.08
P26	0	0	0	0	0	0.25	1.88	0	0	5.5	0
P27	2.92	0	0	0	0	65.5	7.58	0	0	5.42	24.67
P32	0	0	0.08	0	43.91	24.33	10.92	3	0.08	61.67	30.58
P34	0	0	0	0	55.26	4.81	45.06	0	0	3.81	98.44
P39	0	0	0	0	1	0.17	35.5	0	0	10.5	53.75
P40	1.25	0	0	0	0	7.5	0.75	0	1.75	8	0.38
P42	2.17	0	0	0	0	14.17	4.5	0	0	0	38.75
P43	0.58	0	0	0	12.34	30	1.58	0	0	11.67	2.58
P45	1.25	0	0.08	1	0.08	8.58	4.33	0	0	3.75	8.5
P51	3.13	0	0	0	0	47.25	10.38	10.75	0	10.75	12
P52	2.6	0	0	0	0	0	7.08	0	0	90.25	41.08
P53	0	0	0	0	118.34	0.25	3.5	0	0	5.58	1.42
P54	0	0	1.06	0	12.26	0	7.5	4.13	0	2.31	18.13
P55	0	0	0	0	0	0.5	1.5	0	0	1.38	0.38
W06	8.75	0	0	0	0	121.75	50.25	0	0	23	44.5
W09

## Sheet: Zooplankton biomass
Pond	acanthocyclops	alonella	ceriodaphnia	chydorus	daphnia	harpactacoida	microcyclops	sida	simocephalus	tropocyclops	nauplii	Biomass (ug/L)
P02	153.471	0	0	1.55727	2.69295	279.953	18.3251	0	0	27.7489	196.595
P12	153.471	0	0	0	444.555	155.602	34.7366	0	0	32.8093	147.789
P13	38.0924	0	0	0	828.33	5.85948	22.9766	0	0	48.0663	139.077
P14	43.2868	0	0	0	589.849	707.252	11.102	0	0	15.4838	31.8804
P20	0	0	0	0	173.91	7.16158	1.75798	0	0	3.31064	2.98994
P21	51.1571	0	0	0	0.815831	8.25535	1.88901	0	0	4.36378	1.57642
P25	13.0647	0	0	0	0	15.6253	0.204734	0	0	1.25837	1.09298
P26	6.61107	0.0377318	0.488708	0	0.554765	9.55746	9.46418	0	0	9.8563	20.01
P27	0	0	0	0	0	0.651053	0.5132	0	0	2.97039	0
P32	45.9627	0	0	0	0	170.576	2.06918	0	0	2.92719	12.9634
P34	0	0	0.156387	0	155.156	63.3605	2.98093	33.7008	0.948478	33.3062	16.069
P39	0	0	0	0	468.507	12.5263	12.3004	0	0	2.05767	51.7276
P40	0	0	0	0	5.14045	0.442716	9.69075	0	0	5.67075	28.2442
P42	19.6758	0	0	0	0	19.5316	0.204734	0	20.748	4.32057	0.19968
P43	34.1572	0	0	0	0	36.9017	1.2284	0	0	0	20.3621
P45	9.12957	0	0	0	110.999	78.1264	0.431307	0	0	6.30263	1.35572
P51	19.6758	0	0.156387	0.519089	0.261066	22.3441	1.182	0	0	2.02527	4.46652
P52	49.2682	0	0	0	0	123.049	2.83352	120.761	0	5.80577	6.30568
P53	40.9257	0	0	0	0	0	1.93269	0	0	48.7414	21.5864
P54	0	0	0	0	605.205	0.651053	0.955426	0	0	3.0136	0.746172
P55	0	0	2.07212	0	69.1413	0	2.04734	46.3947	0	1.24756	9.52683
W06	0	0	0	0	0	1.30211	0.409468	0	0	0.745298	0.19968
W09	137.731	0	0	0	0	317.063	13.7172	0	0	12.4216	23.3835

## Sheet: Environment
Pond	Elevation (m)	Area (ha)	Depth (cm)	Tree.Cover (%)	pH	DO (%)	DOC (mg/L)	DIC (mg/L)	TP (ug/L)	Wet_Days	Chl.a (ug/L)
P02	215	0.002	15	90	5.21	31.2	3.96	5.28	92.1983	45	3.03
P12	415	0.0053	22	20	5.25	8.6	22.16	5.95	315.213	31	5.03
P13	407	0.0021	52	60	5.49	8.5	17.69	4.75	161.243	45	6.9
P14	394	0.0006	29	75	5.51	28.6	9	3.94	110.233	37	6.87
P20	297	0.0069	52	80	4.95	26.2	7.58	4.32	36.2091	38	0
P21	303	0.0059	20	80	5.02	12	2.87	4.55	49.1297	179	1.3
P25	286	0.0084	23	60	5.09	22.5	4.58	6.04	78.4702	35	8.58
P26	305	0.0825	16	20	5.98	32.2	6.34	4.74	127.057	179	2.27
P27	231	0.0414	29	90	5.98	12.8	3.21	7.09	67.4338	38	9.67
P32	225	0.0027	26	90	6.06	24.1	2.79	6.04	76.9897	45	22.66
P34	363	0.0078	53	40	5.57	12	14.15	5.17	211.31	179	2.96
P39	404	0.0438	45	50	5.02	17.3	19.89	1.82	193.14	179	1.7
P40	404	0.0099	26	50	5.12	12.8	22.27	3.4	162.723	68	2.9
P42	295	0.001	53	30	5.18	14	10.77	3.1	91.9291	179	1.77
P43	204	0.0188	19	90	5.44	31	6.32	6.65	89.3719	65	0
P45	273	0.0779	33	20	5.71	9.9	17.7	4.52	121.404	179	3.72
P51	336	0.0723	32	30	6.63	34.1	3.47	7.86	56.9358	179	0.28
P52	347	0.1356	20	80	6.4	45.1	3.63	8.3	66.7609	179	7.79
P53	342	0.0231	48	40	6.03	110.7	11.42	3.74	114.809	31	33.77
P54	337	0.0409	47	20	6.57	7.7	5.8	11.62	50.8793	179	0.3
P55	382	0.0132	60	10	5.91	16.2	8.03	2.48	47.7838	179	4.74
W06	270	0.0236	15	90	5.56	23.7	5.86	5.34	4.44591	179	17.46
W09	260	0.0092	11	85	5.84	18.6	16.31	9.74	99.4662	31	11.09

## Sheet: Spatial
Pond	Long	Lat
P02	-73.0983	45.3297
P12	-73.0987	45.334
P13	-73.099	45.3341
P14	-73.099	45.3347
P20	-73.1024	45.334
P21	-73.1022	45.3336
P25	-73.1002	45.3255
P26	-73.102	45.3276
P27	-73.099	45.3284
P32	-73.0983	45.3291
P34	-73.1025	45.3369
P39	-73.0994	45.336
P40	-73.0998	45.3362
P42	-73.1025	45.3335
P43	-73.0982	45.3296
P45	-73.0887	45.3248
P51	-73.0847	45.3314
P52	-73.0844	45.3312
P53	-73.0885	45.3328
P54	-73.0866	45.332
P55	-73.0831	45.329
W06	-73.1026	45.3326
W09	-73.0845	45.3349

## Sheet: Traits
	body.length	feed.type	habitat	trophic.group	feed.type2
Acanthocyclops	1.14	Raptorial	Interm	OmniCarn	Raptorial
Alonella	0.26	C.filtr	Littoral	Herbivore	Filter
Ceriodaphnia	0.47	D.filtr	Pelagic	Herbivore	Filter
Chydorus	0.29	C.filtr	Interm	Herbivore	Filter
Harpactacoida	0.47	Raptorial	Interm	Omnivore	Raptorial
Microcyclops	0.5	Raptorial	Pelagic	OmniHerb	Raptorial
Sida	1.47	S.filtr	Interm	Herbivore	Filter
Simocephalus	0.97	D.filtr	Littoral	Herbivore	Filter
Tropocyclops	0.7	Raptorial	Pelagic	OmniHerb	Raptorial
Daphnia	1.2	D.filtr	Pelagic	Herbivore	Filter

## Sheet: Phylo
((((Acanthocyclops:278.124817,Microcyclops:278.124817):62.970398,Tropocyclops:341.095216):89.187805,Harpactacoida:431.095216):131.71698,(((Alonella:78.15966,Chydorus:78.15966):271.762001,((Ceriodaphnia:244.623596,Daphnia:244.623597):41.370453,Simocephalus:285.99405):63.927612):57.417328,Sida:407.33899):154.66101);
